# Supplementary material for: Accumulation of Linoleic Acid by Altered Peroxisome Proliferator-Activated Receptor-α Signaling Is Associated with Age-Dependent Hepatocarcinogenesis in Ppara Transgenic Mice
Source: Metabolites. 2023 Aug 10;13(8):936. doi: 10.3390/metabo13080936 (PMC10456914; doi:10.3390/metabo13080936)
Supplement: Supplementary file 1 [file metabolites-13-00936-s001.zip]

Archive with 2 entries (2 files):
- metabolites-2524933-supplementary-figures.pdf
- metabolites-2524933-supplementary-tables.pdf
